# Supplementary material for: Characterization of bacterioplankton communities and quantification of organic carbon pools off the Galapagos Archipelago under contrasting environmental conditions
Source: PeerJ. 2018 Dec 3;6:e5984. doi: 10.7717/peerj.5984 (PMC6282939; doi:10.7717/peerj.5984)
Supplement: Table S1 — NCBI megablast against non redundant nucleotide database (filter: 16S Archaea and Bacteria). Only hits with at least 98% sequence identity are shown. Date accessed 28.08.2017. PubMed identification number (PubMedId) of the articles the subject sequences were published are included in the table. [file peerj-06-5984-s005.txt]

# SI table 1: BLAST output for differentially abundant OTUs, and PubMed identification number (PubMedId) of the articles the subject sequences were published in. NCBI megablast against non redundant nucleotide database (filter: 16S Archaea and Bacteria). Only hits with at least 98% sequence identity are shown. Date accessed 28.08.2017.
query.id	subject.id	subject.accession.version	percentage.identity	alignment.length	mismatches	gap.open	query.start	query.end	subject.start	ssubject.end	evalue	bitscore	otu.number	PubMedId
e14cea5e4ec7efc523391c3e72914ee8a1386013	gi|1230874595|ref|NR_148755.1|	NR_148755.1	100	427	0	0	1	427	350	776	0	789	otu1	18670397,25326795,
e14cea5e4ec7efc523391c3e72914ee8a1386013	gi|1230874594|ref|NR_148754.1|	NR_148754.1	100	427	0	0	1	427	346	772	0	789	otu1	18670397,25326795,
e14cea5e4ec7efc523391c3e72914ee8a1386013	gi|695131929|ref|NR_043977.2|	NR_043977.2	100	427	0	0	1	427	325	751	0	789	otu1	17551031,
e14cea5e4ec7efc523391c3e72914ee8a1386013	gi|631252855|ref|NR_114053.1|	NR_114053.1	100	427	0	0	1	427	323	749	0	789	otu1	NA
e14cea5e4ec7efc523391c3e72914ee8a1386013	gi|219878121|ref|NR_025260.1|	NR_025260.1	100	427	0	0	1	427	323	749	0	789	otu1	13130060,
e14cea5e4ec7efc523391c3e72914ee8a1386013	gi|310975263|ref|NR_037127.1|	NR_037127.1	100	427	0	0	1	427	328	754	0	789	otu1	NA
e14cea5e4ec7efc523391c3e72914ee8a1386013	gi|1230874593|ref|NR_148753.1|	NR_148753.1	99.766	427	1	0	1	427	350	776	0	784	otu1	18670397,25326795,
e14cea5e4ec7efc523391c3e72914ee8a1386013	gi|1230874592|ref|NR_148752.1|	NR_148752.1	99.766	427	1	0	1	427	350	776	0	784	otu1	18670397,25326795,
e14cea5e4ec7efc523391c3e72914ee8a1386013	gi|1137647800|ref|NR_145589.1|	NR_145589.1	99.766	427	1	0	1	427	323	749	0	784	otu1	22709320,26956597,
e14cea5e4ec7efc523391c3e72914ee8a1386013	gi|343202687|ref|NR_043100.1|	NR_043100.1	99.766	427	1	0	1	427	312	738	0	784	otu1	15879234,
e14cea5e4ec7efc523391c3e72914ee8a1386013	gi|1230874596|ref|NR_148756.1|	NR_148756.1	99.766	427	0	1	1	427	350	775	0	782	otu1	18670397,25326795,
e14cea5e4ec7efc523391c3e72914ee8a1386013	gi|636560677|ref|NR_116737.1|	NR_116737.1	99.532	427	2	0	1	427	342	768	0	778	otu1	23291832,
e14cea5e4ec7efc523391c3e72914ee8a1386013	gi|219846190|ref|NR_025780.1|	NR_025780.1	99.532	427	2	0	1	427	323	749	0	778	otu1	15280291,
e14cea5e4ec7efc523391c3e72914ee8a1386013	gi|1040567026|ref|NR_137375.1|	NR_137375.1	99.063	427	4	0	1	427	323	749	0	767	otu1	26296901,
e14cea5e4ec7efc523391c3e72914ee8a1386013	gi|219846131|ref|NR_025721.1|	NR_025721.1	98.829	427	5	0	1	427	316	742	0	761	otu1	15023977,
e14cea5e4ec7efc523391c3e72914ee8a1386013	gi|343198687|ref|NR_043274.1|	NR_043274.1	98.829	427	5	0	1	427	324	750	0	761	otu1	16280501,
e14cea5e4ec7efc523391c3e72914ee8a1386013	gi|343202381|ref|NR_042667.1|	NR_042667.1	98.595	427	6	0	1	427	318	744	0	758	otu1	18984698,
e14cea5e4ec7efc523391c3e72914ee8a1386013	gi|219878294|ref|NR_025433.1|	NR_025433.1	98.829	427	1	3	1	427	323	745	0	758	otu1	11403404,
e14cea5e4ec7efc523391c3e72914ee8a1386013	gi|1011034788|ref|NR_135697.1|	NR_135697.1	98.131	428	6	2	1	427	311	737	0	745	otu1	23315410,25713045,
e14cea5e4ec7efc523391c3e72914ee8a1386013	gi|645321523|ref|NR_118469.1|	NR_118469.1	98.131	428	6	2	1	427	323	749	0	745	otu1	23444038,
6290b5450d8e08efc46d22e9dece592b9cc6a9b3	gi|343202818|ref|NR_043300.1|	NR_043300.1	100	402	0	0	1	402	299	700	0	743	otu2	16902023,
6290b5450d8e08efc46d22e9dece592b9cc6a9b3	gi|636560819|ref|NR_116879.1|	NR_116879.1	99.751	402	1	0	1	402	293	694	0	737	otu2	20453104,
6290b5450d8e08efc46d22e9dece592b9cc6a9b3	gi|1033657114|ref|NR_137204.1|	NR_137204.1	98.756	402	5	0	1	402	297	698	0	715	otu2	25977284,
6290b5450d8e08efc46d22e9dece592b9cc6a9b3	gi|566085640|ref|NR_109739.1|	NR_109739.1	98.756	402	5	0	1	402	299	700	0	715	otu2	23811138,
6290b5450d8e08efc46d22e9dece592b9cc6a9b3	gi|586661604|ref|NR_042903.2|	NR_042903.2	98.507	402	6	0	1	402	296	697	0	710	otu2	16728953,
6290b5450d8e08efc46d22e9dece592b9cc6a9b3	gi|1230874681|ref|NR_148842.1|	NR_148842.1	98.01	402	8	0	1	402	304	705	0	699	otu2	26821920,
6290b5450d8e08efc46d22e9dece592b9cc6a9b3	gi|1227086134|ref|NR_148628.1|	NR_148628.1	98.01	402	8	0	1	402	309	710	0	699	otu2	26554730,
5deaa1e33b95e0b91c2a687ed66e5b754c03f840	gi|631252993|ref|NR_114191.1|	NR_114191.1	100	427	0	0	1	427	257	683	0	789	otu3	NA
5deaa1e33b95e0b91c2a687ed66e5b754c03f840	gi|631252989|ref|NR_114187.1|	NR_114187.1	100	427	0	0	1	427	323	749	0	789	otu3	NA
5deaa1e33b95e0b91c2a687ed66e5b754c03f840	gi|631252988|ref|NR_114186.1|	NR_114186.1	100	427	0	0	1	427	325	751	0	789	otu3	NA
5deaa1e33b95e0b91c2a687ed66e5b754c03f840	gi|631252854|ref|NR_114052.1|	NR_114052.1	100	427	0	0	1	427	325	751	0	789	otu3	NA
5deaa1e33b95e0b91c2a687ed66e5b754c03f840	gi|631252407|ref|NR_113605.1|	NR_113605.1	100	427	0	0	1	427	325	751	0	789	otu3	NA
5deaa1e33b95e0b91c2a687ed66e5b754c03f840	gi|699005363|ref|NR_126232.1|	NR_126232.1	100	427	0	0	1	427	305	731	0	789	otu3	24879592,
5deaa1e33b95e0b91c2a687ed66e5b754c03f840	gi|219857551|ref|NR_025139.1|	NR_025139.1	100	427	0	0	1	427	262	688	0	789	otu3	12023731,
5deaa1e33b95e0b91c2a687ed66e5b754c03f840	gi|343201100|ref|NR_041787.1|	NR_041787.1	100	427	0	0	1	427	319	745	0	789	otu3	11411675,
5deaa1e33b95e0b91c2a687ed66e5b754c03f840	gi|636558491|ref|NR_114547.1|	NR_114547.1	100	427	0	0	1	427	338	764	0	789	otu3	11411675,
5deaa1e33b95e0b91c2a687ed66e5b754c03f840	gi|343206275|ref|NR_044867.1|	NR_044867.1	100	427	0	0	1	427	311	737	0	789	otu3	7547295,
5deaa1e33b95e0b91c2a687ed66e5b754c03f840	gi|645322378|ref|NR_119142.1|	NR_119142.1	100	427	0	0	1	427	322	748	0	789	otu3	7547295,
5deaa1e33b95e0b91c2a687ed66e5b754c03f840	gi|219846628|ref|NR_026220.1|	NR_026220.1	100	427	0	0	1	427	324	750	0	789	otu3	7547295,
5deaa1e33b95e0b91c2a687ed66e5b754c03f840	gi|219846626|ref|NR_026218.1|	NR_026218.1	100	427	0	0	1	427	324	750	0	789	otu3	7547295,
5deaa1e33b95e0b91c2a687ed66e5b754c03f840	gi|602269309|ref|NR_044837.2|	NR_044837.2	100	426	0	0	1	426	350	775	0	787	otu3	1382536,
5deaa1e33b95e0b91c2a687ed66e5b754c03f840	gi|631252990|ref|NR_114188.1|	NR_114188.1	100	426	0	0	1	426	325	750	0	787	otu3	NA
5deaa1e33b95e0b91c2a687ed66e5b754c03f840	gi|219846064|ref|NR_025654.1|	NR_025654.1	100	426	0	0	1	426	333	758	0	787	otu3	12361284,
5deaa1e33b95e0b91c2a687ed66e5b754c03f840	gi|219878370|ref|NR_025509.1|	NR_025509.1	100	426	0	0	1	426	335	760	0	787	otu3	12656163,
5deaa1e33b95e0b91c2a687ed66e5b754c03f840	gi|636558380|ref|NR_114436.1|	NR_114436.1	100	426	0	0	1	426	325	750	0	787	otu3	10826797,
5deaa1e33b95e0b91c2a687ed66e5b754c03f840	gi|265678420|ref|NR_028722.1|	NR_028722.1	100	426	0	0	1	426	327	752	0	787	otu3	10826813,
5deaa1e33b95e0b91c2a687ed66e5b754c03f840	gi|219846630|ref|NR_026222.1|	NR_026222.1	100	426	0	0	1	426	324	749	0	787	otu3	7547295,
5deaa1e33b95e0b91c2a687ed66e5b754c03f840	gi|265678977|ref|NR_029285.1|	NR_029285.1	99.766	427	1	0	1	427	311	737	0	785	otu3	7547295,
5deaa1e33b95e0b91c2a687ed66e5b754c03f840	gi|631252992|ref|NR_114190.1|	NR_114190.1	99.766	427	1	0	1	427	323	749	0	784	otu3	NA
5deaa1e33b95e0b91c2a687ed66e5b754c03f840	gi|219857538|ref|NR_025126.1|	NR_025126.1	99.766	427	1	0	1	427	300	726	0	784	otu3	11837311,
5deaa1e33b95e0b91c2a687ed66e5b754c03f840	gi|636558526|ref|NR_114583.1|	NR_114583.1	99.766	427	1	0	1	427	323	749	0	784	otu3	NA
5deaa1e33b95e0b91c2a687ed66e5b754c03f840	gi|343200259|ref|NR_040946.1|	NR_040946.1	99.766	427	1	0	1	427	325	751	0	784	otu3	NA
5deaa1e33b95e0b91c2a687ed66e5b754c03f840	gi|636558744|ref|NR_114801.1|	NR_114801.1	99.766	427	1	0	1	427	300	726	0	784	otu3	NA
5deaa1e33b95e0b91c2a687ed66e5b754c03f840	gi|645322384|ref|NR_119147.1|	NR_119147.1	99.766	427	1	0	1	427	309	735	0	784	otu3	7547295,
5deaa1e33b95e0b91c2a687ed66e5b754c03f840	gi|219846631|ref|NR_026223.1|	NR_026223.1	99.766	427	1	0	1	427	322	748	0	784	otu3	7547295,
5deaa1e33b95e0b91c2a687ed66e5b754c03f840	gi|219846185|ref|NR_025775.1|	NR_025775.1	99.765	426	1	0	1	426	348	773	0	782	otu3	15388692,
5deaa1e33b95e0b91c2a687ed66e5b754c03f840	gi|645322264|ref|NR_119056.1|	NR_119056.1	99.766	427	0	1	1	427	343	768	0	782	otu3	7520733,
5deaa1e33b95e0b91c2a687ed66e5b754c03f840	gi|631252851|ref|NR_114049.1|	NR_114049.1	99.532	427	2	0	1	427	325	751	0	780	otu3	NA
5deaa1e33b95e0b91c2a687ed66e5b754c03f840	gi|343201024|ref|NR_041711.1|	NR_041711.1	99.531	426	2	0	1	426	332	757	0	780	otu3	10826813,
5deaa1e33b95e0b91c2a687ed66e5b754c03f840	gi|631252773|ref|NR_113971.1|	NR_113971.1	99.532	427	2	0	1	427	323	749	0	778	otu3	NA
5deaa1e33b95e0b91c2a687ed66e5b754c03f840	gi|636558745|ref|NR_114802.1|	NR_114802.1	99.532	427	2	0	1	427	335	761	0	778	otu3	NA
5deaa1e33b95e0b91c2a687ed66e5b754c03f840	gi|219846629|ref|NR_026221.1|	NR_026221.1	99.532	427	2	0	1	427	322	748	0	778	otu3	7547295,
5deaa1e33b95e0b91c2a687ed66e5b754c03f840	gi|631253039|ref|NR_114237.1|	NR_114237.1	99.297	427	3	0	1	427	323	749	0	773	otu3	NA
5deaa1e33b95e0b91c2a687ed66e5b754c03f840	gi|310975209|ref|NR_037073.1|	NR_037073.1	99.296	426	3	0	1	426	328	753	0	773	otu3	7547295,
5deaa1e33b95e0b91c2a687ed66e5b754c03f840	gi|219857421|ref|NR_025009.1|	NR_025009.1	99.297	427	2	1	1	427	306	731	0	771	otu3	11837311,
5deaa1e33b95e0b91c2a687ed66e5b754c03f840	gi|265678374|ref|NR_028676.1|	NR_028676.1	99.297	427	2	1	1	427	323	748	0	771	otu3	10758862,
5deaa1e33b95e0b91c2a687ed66e5b754c03f840	gi|219846627|ref|NR_026219.1|	NR_026219.1	98.826	426	5	0	1	426	328	753	0	761	otu3	7547295,
5deaa1e33b95e0b91c2a687ed66e5b754c03f840	gi|631252101|ref|NR_113299.1|	NR_113299.1	98.826	426	5	0	1	426	332	757	0	760	otu3	NA
5deaa1e33b95e0b91c2a687ed66e5b754c03f840	gi|343205616|ref|NR_043959.1|	NR_043959.1	98.826	426	5	0	1	426	346	771	0	760	otu3	18768597,
5deaa1e33b95e0b91c2a687ed66e5b754c03f840	gi|343198647|ref|NR_043172.1|	NR_043172.1	98.592	426	6	0	1	426	281	706	0	754	otu3	16014487,
5deaa1e33b95e0b91c2a687ed66e5b754c03f840	gi|343202604|ref|NR_042981.1|	NR_042981.1	98.361	427	5	2	1	426	253	678	0	749	otu3	17220433,
5deaa1e33b95e0b91c2a687ed66e5b754c03f840	gi|265679009|ref|NR_029317.1|	NR_029317.1	98.361	427	5	2	1	426	329	754	0	749	otu3	9103620,
5deaa1e33b95e0b91c2a687ed66e5b754c03f840	gi|672238870|ref|NR_125458.1|	NR_125458.1	98.14	430	2	5	1	427	350	776	0	745	otu3	24021728,
5deaa1e33b95e0b91c2a687ed66e5b754c03f840	gi|631252022|ref|NR_113220.1|	NR_113220.1	98.14	430	2	5	1	427	350	776	0	745	otu3	22962336,
5deaa1e33b95e0b91c2a687ed66e5b754c03f840	gi|265678687|ref|NR_028992.1|	NR_028992.1	98.14	430	2	5	1	427	305	731	0	745	otu3	12892134,
5deaa1e33b95e0b91c2a687ed66e5b754c03f840	gi|219846065|ref|NR_025655.1|	NR_025655.1	98.122	426	8	0	1	426	329	754	0	743	otu3	12361284,
33e9b084db67465e1fe73cb6cf7413267f0c5007	gi|343202818|ref|NR_043300.1|	NR_043300.1	99.502	402	2	0	1	402	299	700	0	732	otu4	16902023,
33e9b084db67465e1fe73cb6cf7413267f0c5007	gi|1033657114|ref|NR_137204.1|	NR_137204.1	99.254	402	3	0	1	402	297	698	0	726	otu4	25977284,
33e9b084db67465e1fe73cb6cf7413267f0c5007	gi|566085640|ref|NR_109739.1|	NR_109739.1	99.254	402	3	0	1	402	299	700	0	726	otu4	23811138,
33e9b084db67465e1fe73cb6cf7413267f0c5007	gi|636560819|ref|NR_116879.1|	NR_116879.1	99.254	402	3	0	1	402	293	694	0	726	otu4	20453104,
33e9b084db67465e1fe73cb6cf7413267f0c5007	gi|1230874681|ref|NR_148842.1|	NR_148842.1	98.507	402	6	0	1	402	304	705	0	710	otu4	26821920,
33e9b084db67465e1fe73cb6cf7413267f0c5007	gi|586661604|ref|NR_042903.2|	NR_042903.2	98.01	402	8	0	1	402	296	697	0	699	otu4	16728953,
246cdcf1dffae569b6cb589b827e68ba178028b9	gi|631253089|ref|NR_114287.1|	NR_114287.1	100	427	0	0	1	427	323	749	0	789	otu5	NA
246cdcf1dffae569b6cb589b827e68ba178028b9	gi|631251589|ref|NR_112787.1|	NR_112787.1	100	427	0	0	1	427	323	749	0	789	otu5	19541999,20305063,
0fca95404740dc10674b39412d14d5a32197cb07	gi|631252022|ref|NR_113220.1|	NR_113220.1	100	427	0	0	1	427	350	776	0	789	otu8	22962336,
0fca95404740dc10674b39412d14d5a32197cb07	gi|265678687|ref|NR_028992.1|	NR_028992.1	100	427	0	0	1	427	305	731	0	789	otu8	12892134,
0fca95404740dc10674b39412d14d5a32197cb07	gi|672238870|ref|NR_125458.1|	NR_125458.1	99.766	427	1	0	1	427	350	776	0	785	otu8	24021728,
0fca95404740dc10674b39412d14d5a32197cb07	gi|636560569|ref|NR_116629.1|	NR_116629.1	98.829	427	5	0	1	427	351	777	0	761	otu8	19897616,
0fca95404740dc10674b39412d14d5a32197cb07	gi|343206211|ref|NR_044803.1|	NR_044803.1	98.829	427	5	0	1	427	332	758	0	761	otu8	9251193,
0fca95404740dc10674b39412d14d5a32197cb07	gi|343202965|ref|NR_043466.1|	NR_043466.1	98.595	427	6	0	1	427	322	748	0	756	otu8	16280520,
0fca95404740dc10674b39412d14d5a32197cb07	gi|219846629|ref|NR_026221.1|	NR_026221.1	98.605	430	0	5	1	427	322	748	0	756	otu8	7547295,
0fca95404740dc10674b39412d14d5a32197cb07	gi|558508611|ref|NR_104537.1|	NR_104537.1	98.361	427	7	0	1	427	351	777	0	754	otu8	20228210,
0fca95404740dc10674b39412d14d5a32197cb07	gi|631253039|ref|NR_114237.1|	NR_114237.1	98.372	430	1	5	1	427	323	749	0	750	otu8	NA
0fca95404740dc10674b39412d14d5a32197cb07	gi|343205616|ref|NR_043959.1|	NR_043959.1	98.357	426	7	0	1	426	346	771	0	749	otu8	18768597,
0fca95404740dc10674b39412d14d5a32197cb07	gi|631252993|ref|NR_114191.1|	NR_114191.1	98.14	430	2	5	1	427	257	683	0	745	otu8	NA
0fca95404740dc10674b39412d14d5a32197cb07	gi|631252989|ref|NR_114187.1|	NR_114187.1	98.14	430	2	5	1	427	323	749	0	745	otu8	NA
0fca95404740dc10674b39412d14d5a32197cb07	gi|631252988|ref|NR_114186.1|	NR_114186.1	98.14	430	2	5	1	427	325	751	0	745	otu8	NA
0fca95404740dc10674b39412d14d5a32197cb07	gi|631252854|ref|NR_114052.1|	NR_114052.1	98.14	430	2	5	1	427	325	751	0	745	otu8	NA
0fca95404740dc10674b39412d14d5a32197cb07	gi|631252407|ref|NR_113605.1|	NR_113605.1	98.14	430	2	5	1	427	325	751	0	745	otu8	NA
0fca95404740dc10674b39412d14d5a32197cb07	gi|699005363|ref|NR_126232.1|	NR_126232.1	98.14	430	2	5	1	427	305	731	0	745	otu8	24879592,
0fca95404740dc10674b39412d14d5a32197cb07	gi|219857551|ref|NR_025139.1|	NR_025139.1	98.14	430	2	5	1	427	262	688	0	745	otu8	12023731,
0fca95404740dc10674b39412d14d5a32197cb07	gi|343201100|ref|NR_041787.1|	NR_041787.1	98.14	430	2	5	1	427	319	745	0	745	otu8	11411675,
0fca95404740dc10674b39412d14d5a32197cb07	gi|636558491|ref|NR_114547.1|	NR_114547.1	98.14	430	2	5	1	427	338	764	0	745	otu8	11411675,
0fca95404740dc10674b39412d14d5a32197cb07	gi|343206275|ref|NR_044867.1|	NR_044867.1	98.14	430	2	5	1	427	311	737	0	745	otu8	7547295,
0fca95404740dc10674b39412d14d5a32197cb07	gi|645322378|ref|NR_119142.1|	NR_119142.1	98.14	430	2	5	1	427	322	748	0	745	otu8	7547295,
0fca95404740dc10674b39412d14d5a32197cb07	gi|219846628|ref|NR_026220.1|	NR_026220.1	98.14	430	2	5	1	427	324	750	0	745	otu8	7547295,
0fca95404740dc10674b39412d14d5a32197cb07	gi|310975209|ref|NR_037073.1|	NR_037073.1	98.126	427	6	2	1	426	328	753	0	745	otu8	7547295,
0fca95404740dc10674b39412d14d5a32197cb07	gi|219846627|ref|NR_026219.1|	NR_026219.1	98.126	427	6	2	1	426	328	753	0	745	otu8	7547295,
0fca95404740dc10674b39412d14d5a32197cb07	gi|219846626|ref|NR_026218.1|	NR_026218.1	98.14	430	2	5	1	427	324	750	0	745	otu8	7547295,
0fca95404740dc10674b39412d14d5a32197cb07	gi|602269309|ref|NR_044837.2|	NR_044837.2	98.135	429	2	5	1	426	350	775	0	743	otu8	1382536,
0fca95404740dc10674b39412d14d5a32197cb07	gi|631252990|ref|NR_114188.1|	NR_114188.1	98.135	429	2	5	1	426	325	750	0	743	otu8	NA
0fca95404740dc10674b39412d14d5a32197cb07	gi|219846064|ref|NR_025654.1|	NR_025654.1	98.135	429	2	5	1	426	333	758	0	743	otu8	12361284,
0fca95404740dc10674b39412d14d5a32197cb07	gi|219878370|ref|NR_025509.1|	NR_025509.1	98.135	429	2	5	1	426	335	760	0	743	otu8	12656163,
0fca95404740dc10674b39412d14d5a32197cb07	gi|636558380|ref|NR_114436.1|	NR_114436.1	98.135	429	2	5	1	426	325	750	0	743	otu8	10826797,
0fca95404740dc10674b39412d14d5a32197cb07	gi|265678420|ref|NR_028722.1|	NR_028722.1	98.135	429	2	5	1	426	327	752	0	743	otu8	10826813,
0fca95404740dc10674b39412d14d5a32197cb07	gi|219846630|ref|NR_026222.1|	NR_026222.1	98.135	429	2	5	1	426	324	749	0	743	otu8	7547295,
508d586a6d768eb2e60c7984e42ffc144c6225b3	gi|631252768|ref|NR_113966.1|	NR_113966.1	100	422	0	0	1	422	330	751	0	780	otu15	NA
508d586a6d768eb2e60c7984e42ffc144c6225b3	gi|343200613|ref|NR_041300.1|	NR_041300.1	100	422	0	0	1	422	330	751	0	780	otu15	16627638,
508d586a6d768eb2e60c7984e42ffc144c6225b3	gi|343198699|ref|NR_043320.1|	NR_043320.1	100	422	0	0	1	422	292	713	0	780	otu15	16280483,
508d586a6d768eb2e60c7984e42ffc144c6225b3	gi|631252807|ref|NR_114005.1|	NR_114005.1	99.763	422	1	0	1	422	330	751	0	776	otu15	NA
6ba3a6a5feef6b5f4e5afa4f2257a33b70d57f07	gi|219846826|ref|NR_026418.1|	NR_026418.1	99.751	402	1	0	1	402	293	694	0	737	otu18	9226910,
6ba3a6a5feef6b5f4e5afa4f2257a33b70d57f07	gi|636559857|ref|NR_115917.1|	NR_115917.1	98.259	402	7	0	1	402	271	672	0	704	otu18	NA
6ba3a6a5feef6b5f4e5afa4f2257a33b70d57f07	gi|219846101|ref|NR_025691.1|	NR_025691.1	98.259	402	7	0	1	402	303	704	0	704	otu18	15023963,
fb770dbec429b4bc20adfa823df8b9cbfd4cafed	gi|343202961|ref|NR_043456.1|	NR_043456.1	100	422	0	0	1	422	330	751	0	780	otu21	16738100,
fb770dbec429b4bc20adfa823df8b9cbfd4cafed	gi|645321032|ref|NR_118097.1|	NR_118097.1	99.289	422	3	0	1	422	292	713	0	763	otu21	23053482,
fb770dbec429b4bc20adfa823df8b9cbfd4cafed	gi|959494963|ref|NR_133820.1|	NR_133820.1	98.104	422	8	0	1	422	328	749	0	736	otu21	24510977,
c3e90b265b55859191759306907cbfb85b1c5ba9	gi|343202960|ref|NR_043455.1|	NR_043455.1	99.763	422	1	0	1	422	332	753	0	774	otu27	16280490,
c3e90b265b55859191759306907cbfb85b1c5ba9	gi|631252745|ref|NR_113943.1|	NR_113943.1	99.526	422	2	0	1	422	332	753	0	769	otu27	NA
c3e90b265b55859191759306907cbfb85b1c5ba9	gi|343200585|ref|NR_041272.1|	NR_041272.1	99.526	422	2	0	1	422	332	753	0	769	otu27	16449433,
c3e90b265b55859191759306907cbfb85b1c5ba9	gi|631252746|ref|NR_113944.1|	NR_113944.1	99.289	422	3	0	1	422	332	753	0	763	otu27	NA
c3e90b265b55859191759306907cbfb85b1c5ba9	gi|343200587|ref|NR_041274.1|	NR_041274.1	99.289	422	3	0	1	422	332	753	0	763	otu27	16449433,
c3e90b265b55859191759306907cbfb85b1c5ba9	gi|343200586|ref|NR_041273.1|	NR_041273.1	99.289	422	3	0	1	422	332	753	0	763	otu27	16449433,
13ff1c12383f36cc2b21f4c39fb006c9268e429c	gi|444303802|ref|NR_074224.1|	NR_074224.1	99.254	402	3	0	1	402	327	728	0	726	otu25	16109880,16267553,
7cc80b5df6499bd3914b978465c279030e9316b2	gi|444303802|ref|NR_074224.1|	NR_074224.1	100	402	0	0	1	402	327	728	0	743	otu16	16109880,16267553,
81a3939ae5a99fd83a8ab2aa684f9f53e72f55ef	gi|961555114|ref|NR_134082.1|	NR_134082.1	99.289	422	3	0	1	422	332	753	0	763	otu30	25114158,
81a3939ae5a99fd83a8ab2aa684f9f53e72f55ef	gi|631252835|ref|NR_114033.1|	NR_114033.1	98.815	422	5	0	1	422	332	753	0	752	otu30	NA
81a3939ae5a99fd83a8ab2aa684f9f53e72f55ef	gi|343200801|ref|NR_041488.1|	NR_041488.1	98.815	422	5	0	1	422	320	741	0	752	otu30	17276025,
81a3939ae5a99fd83a8ab2aa684f9f53e72f55ef	gi|558508605|ref|NR_104531.1|	NR_104531.1	98.578	422	6	0	1	422	328	749	0	747	otu30	19661521,
81a3939ae5a99fd83a8ab2aa684f9f53e72f55ef	gi|974142230|ref|NR_134750.1|	NR_134750.1	98.341	422	7	0	1	422	354	775	0	741	otu30	25604342,
81a3939ae5a99fd83a8ab2aa684f9f53e72f55ef	gi|1146059210|ref|NR_145942.1|	NR_145942.1	98.104	422	8	0	1	422	277	698	0	736	otu30	25466919,
8e2cf17a50f1223897e9f3c683aa24cff9d5d050	gi|1230874595|ref|NR_148755.1|	NR_148755.1	98.595	427	6	0	1	427	350	776	0	756	otu42	18670397,25326795,
8e2cf17a50f1223897e9f3c683aa24cff9d5d050	gi|1230874594|ref|NR_148754.1|	NR_148754.1	98.595	427	6	0	1	427	346	772	0	756	otu42	18670397,25326795,
8e2cf17a50f1223897e9f3c683aa24cff9d5d050	gi|1040567026|ref|NR_137375.1|	NR_137375.1	98.595	427	6	0	1	427	323	749	0	756	otu42	26296901,
8e2cf17a50f1223897e9f3c683aa24cff9d5d050	gi|695131929|ref|NR_043977.2|	NR_043977.2	98.595	427	6	0	1	427	325	751	0	756	otu42	17551031,
8e2cf17a50f1223897e9f3c683aa24cff9d5d050	gi|631252855|ref|NR_114053.1|	NR_114053.1	98.595	427	6	0	1	427	323	749	0	756	otu42	NA
8e2cf17a50f1223897e9f3c683aa24cff9d5d050	gi|636560677|ref|NR_116737.1|	NR_116737.1	98.595	427	6	0	1	427	342	768	0	756	otu42	23291832,
8e2cf17a50f1223897e9f3c683aa24cff9d5d050	gi|219878121|ref|NR_025260.1|	NR_025260.1	98.595	427	6	0	1	427	323	749	0	756	otu42	13130060,
8e2cf17a50f1223897e9f3c683aa24cff9d5d050	gi|310975263|ref|NR_037127.1|	NR_037127.1	98.595	427	6	0	1	427	328	754	0	756	otu42	NA
8e2cf17a50f1223897e9f3c683aa24cff9d5d050	gi|1230874593|ref|NR_148753.1|	NR_148753.1	98.361	427	7	0	1	427	350	776	0	750	otu42	18670397,25326795,
8e2cf17a50f1223897e9f3c683aa24cff9d5d050	gi|1230874592|ref|NR_148752.1|	NR_148752.1	98.361	427	7	0	1	427	350	776	0	750	otu42	18670397,25326795,
8e2cf17a50f1223897e9f3c683aa24cff9d5d050	gi|1137647800|ref|NR_145589.1|	NR_145589.1	98.361	427	7	0	1	427	323	749	0	750	otu42	22709320,26956597,
8e2cf17a50f1223897e9f3c683aa24cff9d5d050	gi|219846131|ref|NR_025721.1|	NR_025721.1	98.361	427	7	0	1	427	316	742	0	750	otu42	15023977,
8e2cf17a50f1223897e9f3c683aa24cff9d5d050	gi|343202687|ref|NR_043100.1|	NR_043100.1	98.361	427	7	0	1	427	312	738	0	750	otu42	15879234,
8e2cf17a50f1223897e9f3c683aa24cff9d5d050	gi|1230874596|ref|NR_148756.1|	NR_148756.1	98.361	427	6	1	1	427	350	775	0	749	otu42	18670397,25326795,
8e2cf17a50f1223897e9f3c683aa24cff9d5d050	gi|1011034788|ref|NR_135697.1|	NR_135697.1	98.131	428	6	2	1	427	311	737	0	745	otu42	23315410,25713045,
8e2cf17a50f1223897e9f3c683aa24cff9d5d050	gi|645321523|ref|NR_118469.1|	NR_118469.1	98.131	428	6	2	1	427	323	749	0	745	otu42	23444038,
8e2cf17a50f1223897e9f3c683aa24cff9d5d050	gi|219846190|ref|NR_025780.1|	NR_025780.1	98.126	427	8	0	1	427	323	749	0	745	otu42	15280291,
c48efd431f23c0b6678bbfbe7cb7c5b1d78ad7d1	gi|631252826|ref|NR_114024.1|	NR_114024.1	100	402	0	0	1	402	299	700	0	743	otu56	NA
c48efd431f23c0b6678bbfbe7cb7c5b1d78ad7d1	gi|636560462|ref|NR_116522.1|	NR_116522.1	100	402	0	0	1	402	319	720	0	743	otu56	19783609,
c48efd431f23c0b6678bbfbe7cb7c5b1d78ad7d1	gi|636560461|ref|NR_116521.1|	NR_116521.1	100	402	0	0	1	402	319	720	0	743	otu56	19783609,
c48efd431f23c0b6678bbfbe7cb7c5b1d78ad7d1	gi|343200767|ref|NR_041454.1|	NR_041454.1	100	402	0	0	1	402	299	700	0	743	otu56	17551047,
c48efd431f23c0b6678bbfbe7cb7c5b1d78ad7d1	gi|636559861|ref|NR_115921.1|	NR_115921.1	100	402	0	0	1	402	320	721	0	743	otu56	17684263,
c48efd431f23c0b6678bbfbe7cb7c5b1d78ad7d1	gi|961555045|ref|NR_134012.1|	NR_134012.1	99.254	402	3	0	1	402	305	706	0	726	otu56	25180090,
c48efd431f23c0b6678bbfbe7cb7c5b1d78ad7d1	gi|343202389|ref|NR_042675.1|	NR_042675.1	99.254	402	3	0	1	402	296	697	0	726	otu56	19060048,
c48efd431f23c0b6678bbfbe7cb7c5b1d78ad7d1	gi|631251418|ref|NR_112615.1|	NR_112615.1	99.254	402	3	0	1	402	297	698	0	726	otu56	17551047,
c48efd431f23c0b6678bbfbe7cb7c5b1d78ad7d1	gi|343202955|ref|NR_043449.1|	NR_043449.1	99.254	402	3	0	1	402	298	699	0	726	otu56	12501326,12501429,
c48efd431f23c0b6678bbfbe7cb7c5b1d78ad7d1	gi|636559853|ref|NR_115913.1|	NR_115913.1	98.756	402	5	0	1	402	271	672	0	715	otu56	NA
c48efd431f23c0b6678bbfbe7cb7c5b1d78ad7d1	gi|645322004|ref|NR_118852.1|	NR_118852.1	98.507	402	6	0	1	402	291	692	0	712	otu56	9680308,
c48efd431f23c0b6678bbfbe7cb7c5b1d78ad7d1	gi|636560788|ref|NR_116848.1|	NR_116848.1	98.507	402	6	0	1	402	299	700	0	710	otu56	20228209,
c48efd431f23c0b6678bbfbe7cb7c5b1d78ad7d1	gi|699005428|ref|NR_126297.1|	NR_126297.1	98.01	402	8	0	1	402	299	700	0	699	otu56	24449788,
c48efd431f23c0b6678bbfbe7cb7c5b1d78ad7d1	gi|566085561|ref|NR_109635.1|	NR_109635.1	98.01	402	8	0	1	402	299	700	0	699	otu56	22669198,
7743bb2bda14b2d7c5ad1b96a8fc470918886b87	gi|485099095|ref|NR_102491.1|	NR_102491.1	99.526	422	2	0	1	422	350	771	0	769	otu67	23292138,
7743bb2bda14b2d7c5ad1b96a8fc470918886b87	gi|343202970|ref|NR_043471.1|	NR_043471.1	99.526	422	2	0	1	422	330	751	0	769	otu67	16403885,
5a73b7dc0b349965c8886f2ccba34fd916bb80ca	gi|343198968|ref|NR_044202.1|	NR_044202.1	98.815	422	5	0	1	422	301	722	0	752	otu86	18398166,
5a73b7dc0b349965c8886f2ccba34fd916bb80ca	gi|631252643|ref|NR_113841.1|	NR_113841.1	98.578	422	6	0	1	422	332	753	0	747	otu86	NA
5a73b7dc0b349965c8886f2ccba34fd916bb80ca	gi|219857108|ref|NR_024736.1|	NR_024736.1	98.578	422	6	0	1	422	332	753	0	747	otu86	11594591,
5a73b7dc0b349965c8886f2ccba34fd916bb80ca	gi|343202293|ref|NR_042579.1|	NR_042579.1	98.113	424	4	4	1	422	328	749	0	736	otu86	18319452,
5a73b7dc0b349965c8886f2ccba34fd916bb80ca	gi|343202677|ref|NR_043080.1|	NR_043080.1	98.104	422	8	0	1	422	328	749	0	736	otu86	15774664,
5a73b7dc0b349965c8886f2ccba34fd916bb80ca	gi|343198804|ref|NR_043713.1|	NR_043713.1	98.104	422	8	0	1	422	328	749	0	736	otu86	16825632,
d0677bac9ba8f869b9198837c9ec33e2d0d0b75e	gi|631252993|ref|NR_114191.1|	NR_114191.1	98.595	427	6	0	1	427	257	683	0	756	otu100	NA
d0677bac9ba8f869b9198837c9ec33e2d0d0b75e	gi|631252989|ref|NR_114187.1|	NR_114187.1	98.595	427	6	0	1	427	323	749	0	756	otu100	NA
d0677bac9ba8f869b9198837c9ec33e2d0d0b75e	gi|631252988|ref|NR_114186.1|	NR_114186.1	98.595	427	6	0	1	427	325	751	0	756	otu100	NA
d0677bac9ba8f869b9198837c9ec33e2d0d0b75e	gi|631252854|ref|NR_114052.1|	NR_114052.1	98.595	427	6	0	1	427	325	751	0	756	otu100	NA
d0677bac9ba8f869b9198837c9ec33e2d0d0b75e	gi|631252407|ref|NR_113605.1|	NR_113605.1	98.595	427	6	0	1	427	325	751	0	756	otu100	NA
d0677bac9ba8f869b9198837c9ec33e2d0d0b75e	gi|699005363|ref|NR_126232.1|	NR_126232.1	98.595	427	6	0	1	427	305	731	0	756	otu100	24879592,
d0677bac9ba8f869b9198837c9ec33e2d0d0b75e	gi|219857551|ref|NR_025139.1|	NR_025139.1	98.595	427	6	0	1	427	262	688	0	756	otu100	12023731,
d0677bac9ba8f869b9198837c9ec33e2d0d0b75e	gi|343201100|ref|NR_041787.1|	NR_041787.1	98.595	427	6	0	1	427	319	745	0	756	otu100	11411675,
d0677bac9ba8f869b9198837c9ec33e2d0d0b75e	gi|636558491|ref|NR_114547.1|	NR_114547.1	98.595	427	6	0	1	427	338	764	0	756	otu100	11411675,
d0677bac9ba8f869b9198837c9ec33e2d0d0b75e	gi|343206275|ref|NR_044867.1|	NR_044867.1	98.595	427	6	0	1	427	311	737	0	756	otu100	7547295,
d0677bac9ba8f869b9198837c9ec33e2d0d0b75e	gi|645322378|ref|NR_119142.1|	NR_119142.1	98.595	427	6	0	1	427	322	748	0	756	otu100	7547295,
d0677bac9ba8f869b9198837c9ec33e2d0d0b75e	gi|219846628|ref|NR_026220.1|	NR_026220.1	98.595	427	6	0	1	427	324	750	0	756	otu100	7547295,
d0677bac9ba8f869b9198837c9ec33e2d0d0b75e	gi|219846626|ref|NR_026218.1|	NR_026218.1	98.595	427	6	0	1	427	324	750	0	756	otu100	7547295,
d0677bac9ba8f869b9198837c9ec33e2d0d0b75e	gi|602269309|ref|NR_044837.2|	NR_044837.2	98.592	426	6	0	1	426	350	775	0	754	otu100	1382536,
d0677bac9ba8f869b9198837c9ec33e2d0d0b75e	gi|631252990|ref|NR_114188.1|	NR_114188.1	98.592	426	6	0	1	426	325	750	0	754	otu100	NA
d0677bac9ba8f869b9198837c9ec33e2d0d0b75e	gi|343202604|ref|NR_042981.1|	NR_042981.1	98.598	428	2	4	1	426	253	678	0	754	otu100	17220433,
d0677bac9ba8f869b9198837c9ec33e2d0d0b75e	gi|219846064|ref|NR_025654.1|	NR_025654.1	98.592	426	6	0	1	426	333	758	0	754	otu100	12361284,
d0677bac9ba8f869b9198837c9ec33e2d0d0b75e	gi|219878370|ref|NR_025509.1|	NR_025509.1	98.592	426	6	0	1	426	335	760	0	754	otu100	12656163,
d0677bac9ba8f869b9198837c9ec33e2d0d0b75e	gi|636558380|ref|NR_114436.1|	NR_114436.1	98.592	426	6	0	1	426	325	750	0	754	otu100	10826797,
d0677bac9ba8f869b9198837c9ec33e2d0d0b75e	gi|265678420|ref|NR_028722.1|	NR_028722.1	98.592	426	6	0	1	426	327	752	0	754	otu100	10826813,
d0677bac9ba8f869b9198837c9ec33e2d0d0b75e	gi|219846630|ref|NR_026222.1|	NR_026222.1	98.592	426	6	0	1	426	324	749	0	754	otu100	7547295,
d0677bac9ba8f869b9198837c9ec33e2d0d0b75e	gi|265678977|ref|NR_029285.1|	NR_029285.1	98.361	427	7	0	1	427	311	737	0	752	otu100	7547295,
d0677bac9ba8f869b9198837c9ec33e2d0d0b75e	gi|631252992|ref|NR_114190.1|	NR_114190.1	98.361	427	7	0	1	427	323	749	0	750	otu100	NA
d0677bac9ba8f869b9198837c9ec33e2d0d0b75e	gi|219857538|ref|NR_025126.1|	NR_025126.1	98.361	427	7	0	1	427	300	726	0	750	otu100	11837311,
d0677bac9ba8f869b9198837c9ec33e2d0d0b75e	gi|636558526|ref|NR_114583.1|	NR_114583.1	98.361	427	7	0	1	427	323	749	0	750	otu100	NA
d0677bac9ba8f869b9198837c9ec33e2d0d0b75e	gi|343200259|ref|NR_040946.1|	NR_040946.1	98.361	427	7	0	1	427	325	751	0	750	otu100	NA
d0677bac9ba8f869b9198837c9ec33e2d0d0b75e	gi|636558744|ref|NR_114801.1|	NR_114801.1	98.361	427	7	0	1	427	300	726	0	750	otu100	NA
d0677bac9ba8f869b9198837c9ec33e2d0d0b75e	gi|645322384|ref|NR_119147.1|	NR_119147.1	98.361	427	7	0	1	427	309	735	0	750	otu100	7547295,
d0677bac9ba8f869b9198837c9ec33e2d0d0b75e	gi|219846631|ref|NR_026223.1|	NR_026223.1	98.361	427	7	0	1	427	322	748	0	750	otu100	7547295,
d0677bac9ba8f869b9198837c9ec33e2d0d0b75e	gi|219846185|ref|NR_025775.1|	NR_025775.1	98.357	426	7	0	1	426	348	773	0	749	otu100	15388692,
d0677bac9ba8f869b9198837c9ec33e2d0d0b75e	gi|645322264|ref|NR_119056.1|	NR_119056.1	98.361	427	6	1	1	427	343	768	0	749	otu100	7520733,
d0677bac9ba8f869b9198837c9ec33e2d0d0b75e	gi|631252851|ref|NR_114049.1|	NR_114049.1	98.126	427	8	0	1	427	325	751	0	747	otu100	NA
d0677bac9ba8f869b9198837c9ec33e2d0d0b75e	gi|343201024|ref|NR_041711.1|	NR_041711.1	98.122	426	8	0	1	426	332	757	0	747	otu100	10826813,
d0677bac9ba8f869b9198837c9ec33e2d0d0b75e	gi|631252773|ref|NR_113971.1|	NR_113971.1	98.126	427	8	0	1	427	323	749	0	745	otu100	NA
d0677bac9ba8f869b9198837c9ec33e2d0d0b75e	gi|636558745|ref|NR_114802.1|	NR_114802.1	98.126	427	8	0	1	427	335	761	0	745	otu100	NA
d0677bac9ba8f869b9198837c9ec33e2d0d0b75e	gi|219846629|ref|NR_026221.1|	NR_026221.1	98.126	427	8	0	1	427	322	748	0	745	otu100	7547295,
dad63f7401adb69be5feb4ee4591f8e8fc02f143	gi|1171002966|ref|NR_146351.1|	NR_146351.1	99.751	402	1	0	1	402	297	698	0	737	otu103	26762377,
dad63f7401adb69be5feb4ee4591f8e8fc02f143	gi|961554995|ref|NR_133962.1|	NR_133962.1	98.507	402	6	0	1	402	299	700	0	710	otu103	25225261,
ac7c9dd0575163ec8cdb4935dcb732fd8f5fb9b6	gi|343202381|ref|NR_042667.1|	NR_042667.1	99.766	427	1	0	1	427	318	744	0	785	otu57	18984698,
ac7c9dd0575163ec8cdb4935dcb732fd8f5fb9b6	gi|219846190|ref|NR_025780.1|	NR_025780.1	99.063	427	4	0	1	427	323	749	0	767	otu57	15280291,
ac7c9dd0575163ec8cdb4935dcb732fd8f5fb9b6	gi|343198687|ref|NR_043274.1|	NR_043274.1	98.829	427	5	0	1	427	324	750	0	761	otu57	16280501,
ac7c9dd0575163ec8cdb4935dcb732fd8f5fb9b6	gi|1230874595|ref|NR_148755.1|	NR_148755.1	98.595	427	6	0	1	427	350	776	0	756	otu57	18670397,25326795,
ac7c9dd0575163ec8cdb4935dcb732fd8f5fb9b6	gi|1230874594|ref|NR_148754.1|	NR_148754.1	98.595	427	6	0	1	427	346	772	0	756	otu57	18670397,25326795,
ac7c9dd0575163ec8cdb4935dcb732fd8f5fb9b6	gi|695131929|ref|NR_043977.2|	NR_043977.2	98.595	427	6	0	1	427	325	751	0	756	otu57	17551031,
ac7c9dd0575163ec8cdb4935dcb732fd8f5fb9b6	gi|631252855|ref|NR_114053.1|	NR_114053.1	98.595	427	6	0	1	427	323	749	0	756	otu57	NA
ac7c9dd0575163ec8cdb4935dcb732fd8f5fb9b6	gi|219878121|ref|NR_025260.1|	NR_025260.1	98.595	427	6	0	1	427	323	749	0	756	otu57	13130060,
ac7c9dd0575163ec8cdb4935dcb732fd8f5fb9b6	gi|310975263|ref|NR_037127.1|	NR_037127.1	98.595	427	6	0	1	427	328	754	0	756	otu57	NA
ac7c9dd0575163ec8cdb4935dcb732fd8f5fb9b6	gi|1230874593|ref|NR_148753.1|	NR_148753.1	98.361	427	7	0	1	427	350	776	0	750	otu57	18670397,25326795,
ac7c9dd0575163ec8cdb4935dcb732fd8f5fb9b6	gi|1230874592|ref|NR_148752.1|	NR_148752.1	98.361	427	7	0	1	427	350	776	0	750	otu57	18670397,25326795,
ac7c9dd0575163ec8cdb4935dcb732fd8f5fb9b6	gi|1137647800|ref|NR_145589.1|	NR_145589.1	98.361	427	7	0	1	427	323	749	0	750	otu57	22709320,26956597,
ac7c9dd0575163ec8cdb4935dcb732fd8f5fb9b6	gi|343202687|ref|NR_043100.1|	NR_043100.1	98.361	427	7	0	1	427	312	738	0	750	otu57	15879234,
ac7c9dd0575163ec8cdb4935dcb732fd8f5fb9b6	gi|1230874596|ref|NR_148756.1|	NR_148756.1	98.361	427	6	1	1	427	350	775	0	749	otu57	18670397,25326795,
ac7c9dd0575163ec8cdb4935dcb732fd8f5fb9b6	gi|636560677|ref|NR_116737.1|	NR_116737.1	98.126	427	8	0	1	427	342	768	0	745	otu57	23291832,
5308955a4df986d35e47651407d6fa9584bbb3a3	gi|631252808|ref|NR_114006.1|	NR_114006.1	100	422	0	0	1	422	334	755	0	780	otu127	NA
5308955a4df986d35e47651407d6fa9584bbb3a3	gi|636559260|ref|NR_115317.1|	NR_115317.1	100	422	0	0	1	422	328	749	0	780	otu127	NA
5308955a4df986d35e47651407d6fa9584bbb3a3	gi|343198708|ref|NR_043454.1|	NR_043454.1	100	422	0	0	1	422	310	731	0	780	otu127	16280516,
5308955a4df986d35e47651407d6fa9584bbb3a3	gi|1137647763|ref|NR_145545.1|	NR_145545.1	99.526	422	2	0	1	422	285	706	0	769	otu127	26032555,
5308955a4df986d35e47651407d6fa9584bbb3a3	gi|1109167971|ref|NR_144583.1|	NR_144583.1	99.526	422	2	0	1	422	334	755	0	769	otu127	27117540,
5308955a4df986d35e47651407d6fa9584bbb3a3	gi|631252721|ref|NR_113919.1|	NR_113919.1	99.526	422	2	0	1	422	334	755	0	769	otu127	NA
5308955a4df986d35e47651407d6fa9584bbb3a3	gi|219846234|ref|NR_025824.1|	NR_025824.1	99.526	422	2	0	1	422	328	749	0	769	otu127	15653906,
5308955a4df986d35e47651407d6fa9584bbb3a3	gi|1137647875|ref|NR_145664.1|	NR_145664.1	98.104	422	8	0	1	422	334	755	0	736	otu127	26318154,
5308955a4df986d35e47651407d6fa9584bbb3a3	gi|974142219|ref|NR_134739.1|	NR_134739.1	98.104	422	8	0	1	422	334	755	0	736	otu127	25634942,
5308955a4df986d35e47651407d6fa9584bbb3a3	gi|566085042|ref|NR_108629.1|	NR_108629.1	98.104	422	8	0	1	422	311	732	0	736	otu127	21148671,
7b9fc04edae85dc7a8bdf97fbd04d3fb27f08c7e	gi|631252746|ref|NR_113944.1|	NR_113944.1	99.526	422	2	0	1	422	332	753	0	769	otu144	NA
7b9fc04edae85dc7a8bdf97fbd04d3fb27f08c7e	gi|343200587|ref|NR_041274.1|	NR_041274.1	99.526	422	2	0	1	422	332	753	0	769	otu144	16449433,
7b9fc04edae85dc7a8bdf97fbd04d3fb27f08c7e	gi|343200586|ref|NR_041273.1|	NR_041273.1	99.526	422	2	0	1	422	332	753	0	769	otu144	16449433,
7b9fc04edae85dc7a8bdf97fbd04d3fb27f08c7e	gi|343202960|ref|NR_043455.1|	NR_043455.1	99.526	422	2	0	1	422	332	753	0	769	otu144	16280490,
7b9fc04edae85dc7a8bdf97fbd04d3fb27f08c7e	gi|631252745|ref|NR_113943.1|	NR_113943.1	99.289	422	3	0	1	422	332	753	0	763	otu144	NA
7b9fc04edae85dc7a8bdf97fbd04d3fb27f08c7e	gi|343200585|ref|NR_041272.1|	NR_041272.1	99.289	422	3	0	1	422	332	753	0	763	otu144	16449433,
6aacccd83e758abfbd0ad171a95fded6c222f782	gi|672238892|ref|NR_125480.1|	NR_125480.1	99.01	404	4	0	1	404	303	706	0	725	otu121	11034495,
e9ec473979b1dd7ae7c64adc9b5991e02e2c0ef4	gi|343202961|ref|NR_043456.1|	NR_043456.1	98.341	422	7	0	1	422	330	751	0	741	otu246	16738100,
0aecf8575e97b5554c5012e9d636442a7b277f5d	gi|1013172396|ref|NR_135863.1|	NR_135863.1	98.104	422	8	0	1	422	352	773	0	736	otu393	25740931,
